# Supplementary material for: Hidden and Understaffed: Exploring Canadian Medical Laboratory Technologists’ Pandemic Stressors and Lessons Learned
Source: Healthcare (Basel). 2023 Oct 14;11(20):2736. doi: 10.3390/healthcare11202736 (PMC10606905; doi:10.3390/healthcare11202736)
Supplement: Supplementary file 1 [file healthcare-11-02736-s001.zip]

Archive with 1 entries (1 files):
- healthcare-2641429-supplementary.pdf
